# Supplementary material for: Asynchronous Responses of Plants, Soils, and Microbes to Snow Cover Change Across Terrestrial Ecosystems: A Global Meta-Analysis
Source: Plants (Basel). 2025 Oct 15;14(20):3172. doi: 10.3390/plants14203172 (PMC12566973; doi:10.3390/plants14203172)
Supplement: Supplementary file 1 [file plants-14-03172-s001.zip]

Archive with 1 entries (1 files):
- plants-3836666-supplementary.pdf
